# Supplementary material for: FRI-1 Is an Anti-Cancer Isoquinolinequinone That Inhibits the Mitochondrial Bioenergetics and Blocks Metabolic Shifts by Redox Disruption in Breast Cancer Cells
Source: Antioxidants (Basel). 2021 Oct 14;10(10):1618. doi: 10.3390/antiox10101618 (PMC8533268; doi:10.3390/antiox10101618)
Supplement: Supplementary file 1 [file antioxidants-10-01618-s001.zip]

Archive with 1 entries (1 files):
- antioxidants-1385916-supplementary.pdf
